# Supplementary material for: Latent disconnectome prediction of long-term cognitive-behavioural symptoms in stroke
Source: Brain. 2023 Mar 16;146(5):1963–78. doi: 10.1093/brain/awad013 (PMC10151183; doi:10.1093/brain/awad013)
Supplement: awad013_Supplementary_Data [file awad013_Supplementary_Data.zip]

Archive with 5 entries (5 files):
- brain-2022-00965-File010.pdf
- brain-2022-00965-File011.pdf
- brain-2022-00965-File012.pdf
- brain-2022-00965-File013.pdf
- brain-2022-00965-File014.pdf
